# Supplementary material for: Association of Single-Nucleotide Polymorphisms in Sweet Taste Perception and Intake Genes with Primary Ciliary Dyskinesia and Its Clinical Phenotypes
Source: Int J Mol Sci. 2026 Jan 26;27(3):1234. doi: 10.3390/ijms27031234 (PMC12897696; doi:10.3390/ijms27031234)
Supplement: Supplementary file 1 [file ijms-27-01234-s001.zip]

Archive with 1 entries (1 files):
- ijms-3993680-supplementary.pdf
